# Supplementary material for: Genetic diversity analysis of big-bracted dogwood (Cornus florida and C. kousa) cultivars, interspecific hybrids, and wild-collected accessions using RADseq
Source: PLoS One. 2024 Jul 25;19(7):e0307326. doi: 10.1371/journal.pone.0307326 (PMC11271954; doi:10.1371/journal.pone.0307326)
Supplement: S1 Table — (XLSX) [file pone.0307326.s006.xlsx]

## Sheet: Sheet1
Arboretum, Nursery, Private Collection	Location
Hoyt Arboretum	Portland, OR
Oregon State University	Eugene, OR
Polly Hill Arboretum	West Tilsbury, MA
Porter Variegated Collection	Hamilton, NJ
Rutgers University	New Brunswick, NJ
Spring Meadow Nursery	Grand Haven, MI
The Arnold Arboretum of Harvard University	Boston, MA
The Bernheim Arboretum and Research Forest	Clermont, KY
The Dawes Arboretum	Newark, OH
The Morris Arboretum of Pennsylvania	Philadelphia, PA
The Morton Arboretum	Lisle, Il
University of Tennessee	Knoxville, TN
United States National Arboretum	Washington, DC
