# Supplementary material for: Genetic diversity analysis of big-bracted dogwood (Cornus florida and C. kousa) cultivars, interspecific hybrids, and wild-collected accessions using RADseq
Source: PLoS One. 2024 Jul 25;19(7):e0307326. doi: 10.1371/journal.pone.0307326 (PMC11271954; doi:10.1371/journal.pone.0307326)
Supplement: S2 Table — (XLSX) [file pone.0307326.s007.xlsx]

## Sheet: Sheet1
name	Code	Species determination	Received as	Wild-collected (W) or garden origin (G)	Sampling source	nursery or previous source	Plant Patent	Pedigree	Collection location	Collection coordinates	Notes
Cf H4AR15P25	E-001	Cornus florida	Cornus florida	G	Rutgers	Original Plant
Cf Double Pink	E-002	Cornus florida	Cornus florida	G	Rutgers Cultivar Trial	Pleasant Run Nursery
Cf Pumpkin Patch	E-003	Cornus florida	Cornus florida	G	Rutgers Cultivar Trial	Pleasant Run Nursery
Cf Comco No1 Cherokee Brave	E-004	Cornus florida	Cornus florida	G	Rutgers Cultivar Trial	Pleasant Run Nursery	PP10,166
Cf Appalachian Joy	E-005	Cornus florida	Cornus florida	G	Rutgers Cultivar Trial	Pleasant Run Nursery	PP18,238
Cf Jeans Appalachian Snow	E-006	Cornus florida	Cornus florida	G	Rutgers Cultivar Trial	Pleasant Run Nursery
Cf Cherokee Princess	E-007	Cornus florida	Cornus florida	G	Rutgers Cultivar Trial	Pleasant Run Nursery
Cf Fircomz Firebird	E-008	Cornus florida	Cornus florida	G	Rutgers Cultivar Trial	Khlem's Song Sparrow Nursery
Cf Kays Appalachian Mist	E-009	Cornus florida	Cornus florida	G	Rutgers Cultivar Trial	Forestfarm Nursery
Cf Karens Appalachian Blush	E-010	Cornus florida	Cornus florida	G	Rutgers Cultivar Trial
Cf Appalachian Spring Maryland	E-011	Cornus florida	Cornus florida	W	Rutgers Cultivar Trial	Pleasant Run Nursery			Cultivar originally collected from Catoctin National Mountain Park, Maryland
Cf Grovflor Spring Grove	E-012	Cornus florida	Cornus florida	G	Rutgers Cultivar Trial	After Hours Nursery
Cf Pluribracheata (2)	E-013	Cornus florida	Cornus florida	G	Rutgers Cultivar Trial	Whitman Farms
Cf Cherokee Chief (2)	E-014	Cornus florida	Cornus florida	G	Rutgers Cultivar Trial	Hidden Hollow Nursery
Cf Little Princess	E-015	Cornus florida	Cornus florida	G	Rutgers Cultivar Trial	Rare Find Nursery
Cf Rubra cultivar trial	E-016	Cornus florida	Cornus florida	G	Rutgers Cultivar Trial	Tennessee Valley Nursery
Cf Plena (2)	E-017	Cornus florida	Cornus florida	G	Rutgers Cultivar Trial
Cf Sweetwater Red Rutgers	E-018	Cornus florida	Cornus florida	G	Rutgers HF1
Cf First Lady (2)	E-019	Cornus florida	Cornus florida	G	Rutgers HF1
Cf Spring Song	E-020	Cornus florida	Cornus florida	G	Rutgers HF1
Cx Rutban Aurora	E-021	Cornus kousa x Cornus florida	Hybrid	G	Rutgers Cultivar Trial	Pleasant Run Nursery	PP7,205	C. kousa ‘K2’ x C. florida 'Springtime'
Cx Rutdan Celestial	E-022	Cornus kousa x Cornus florida	Hybrid	G	Rutgers Cultivar Trial	Pleasant Run Nursery	PP7,204	C. kousa ‘K2’ x C. florida 'D1'
Cx KN144-2 Rosy Teacups	E-023	Cornus kousa x Cornus nuttallii advanced backcross	Hybrid	G	Rutgers Cultivar Trial	Heritage Nursery	PP26,211	KN109-92 x C.k. Rosabella (K61); KN109-92 = KN30-4 x OP @ Millstone; KN30-4 = KN3-3 x C.k. Rosea; KN3-3 = C.k. Chinensis (K23-2, from TN Valley Nurs.) x C. nut. Goldspot (D88)
Cx Rutlan Ruth Ellen	E-024	Cornus kousa x Cornus florida	Hybrid	G	Rutgers Cultivar Trial	Tennessee Valley Nursery	PP7,732	C. kousa ‘K2’ x C. florida 'Meyer White'
Cx Rutgan Stellar Pink	E-025	Cornus kousa x Cornus florida	Hybrid	G	Rutgers Cultivar Trial	Tennessee Valley Nursery	PP7,207	C. kousa ‘K2’ x C. florida 'Sweetwater Red'
Cx Rutcan Constellation	E-026	Cornus kousa x Cornus florida	Hybrid	G	Rutgers Cultivar Trial	Pleasant Run Nursery	PP7,210	C. kousa ‘K2’ x C. florida 'Cherokee Princess'
Cx KN30-8 Venus	E-027	Cornus kousa x Cornus nuttallii	Hybrid	G	Rutgers	Original Plant	PP16,309	[C. kousa ‘Chinensis’ × C. nuttallii ‘Goldspot’]x C. kousa 'Rosea'
Cx KN4-43 Starlight	E-028	Cornus kousa x Cornus nuttallii	Hybrid	G	Rutgers Cultivar Trial		PP16,293	C. kousa ‘Simpson No. 1’ x C. nuttallii 'Goldspot'
Ck Greensleeves	E-030	Cornus kousa	Cornus kousa	G	Rutgers Cultivar Trial	Pleasant Run Nursery
Ck Flowertime	E-031	Cornus kousa	Cornus kousa	G	Rutgers Cultivar Trial	Pleasant Run Nursery
Ck Samzan Samaritan	E-032	Cornus kousa	Cornus kousa	G	Rutgers Cultivar Trial	Pleasant Run Nursery
Ck Pams Mountain Bouquet	E-033	Cornus kousa	Cornus kousa	G	Rutgers Cultivar Trial	Pleasant Run Nursery
Ck Summer Fun (2)	E-034	Cornus kousa	Cornus kousa	G	Rutgers Cultivar Trial	Pleasant Run Nursery
Ck MADI-11 Mandarin Jewel	E-035	Cornus kousa	Cornus kousa	G	Rutgers Cultivar Trial	Pleasant Run Nursery	PP26,653
Ck Kristin Lipkas Variegated Weeper	E-036	Cornus kousa	Cornus kousa	G	Rutgers Cultivar Trial	Pleasant Run Nursery	PP13,384
Ck Wolfeyes	E-037	Cornus kousa	Cornus kousa	G	Rutgers Cultivar Trial	Pleasant Run Nursery
Ck Moonbeam (2)	E-038	Cornus kousa	Cornus kousa	G	Rutgers Cultivar Trial	Pleasant Run Nursery
Ck White Ball	E-039	Cornus kousa	Cornus kousa	G	Rutgers Cultivar Trial	Hidden Hollow Nursery
Ck H3DR04P03	E-041	Cornus kousa	Hybrid	G	Rutgers Cultivar Trial			KF-137-62 x OP, KF137 cross is the offspring of KF83-1 × C. kousa ‘K2’. The mother tree, KF83-1 is an OP seedling of KF45-29; KF45-29 is the offspring of C. kousa ‘K2’ × C. florida ‘Sweetwater Red’
Ck Madison Crown Jewel	E-042	Cornus kousa	Cornus kousa	G	Rutgers Cultivar Trial	Brotzman Nursery
Ck Snow Tower (2)	E-043	Cornus kousa	Cornus kousa	G	Rutgers Cultivar Trial	Heritage Nursery
Ck Big Apple	E-044	Cornus kousa	Cornus kousa	G	Rutgers Cultivar Trial	Rain Tree Nursery
Ck National	E-045	Cornus kousa	Cornus kousa	G	Rutgers Cultivar Trial	Tennessee Valley Nursery
Ck Summer Stars	E-046	Cornus kousa	Cornus kousa	G	Rutgers Cultivar Trial	Whitman Farms
Ck Benifuji Japan	E-047	Cornus kousa	Cornus kousa	W	Rutgers Cultivar Trial	Heritage Nursery	PP8,676
Ck H3DR12P21 Mounder	E-048	Cornus kousa x Cornus nuttallii advanced backcross	Hybrid	G	Rutgers Cultivar Trial			KN161-1 x OP, KN161 is the OP offspring of KN30-1; KN30-1 is ([C. kousa ‘Chinensis’ × C. nuttallii ‘Goldspot’] x C. kousa‘Rosea’) *note Venus is KN30-8
Ck China Girl Rutgers	E-050	Cornus kousa	Cornus kousa	G	Rutgers Cultivar Trial	Whitman Farms
Cf Cloud Nine	E-051	Cornus florida	Cornus florida	G	Rutgers	Hidden Hollow Nursery
Ck K2	E-052	Cornus kousa	Cornus kousa	G	Rutgers	Original Plant, HF1		OP seedling from Willowwood Arboretum
Ck K187-44	E-053	Cornus kousa	Cornus kousa	G	Rutgers	Original Plant, Adelphia		C. kousa 'Satomi' x C. kousa 'Beni Fuji'
Ck KN123-6	E-054	Cornus kousa x Cornus nuttallii advanced backcross	Hybrid	G	Rutgers	Original Plant, Adelphia		OP seeding of KN71-1, which is a KN30-1 x OP, which is [C. kousa ‘Chinensis’ × C. nuttallii ‘Goldspot’] x C. kousa‘Rosea’
Ck K185-20	E-055	Cornus kousa	Cornus kousa	G	Rutgers	Original Plant, Adelphia		C. kousa 'Satomi' x C. kousa 'Rosea'
Ck KN68-7	E-056	Cornus kousa x Cornus nuttallii	Hybrid	G	Rutgers	Original Plant, Adelphia		KN6-18 x K144-7; KN6-18 = C.K. Summer Stars (K32; Princeton Nurseries selection) x C. nut. Goldspot (D88)
Ck KN123-12	E-057	Cornus kousa x Cornus nuttallii advanced backcross	Hybrid	G	Rutgers	Original Plant, Adelphia		OP seeding of KN71-1, which is a KN30-1 x OP, which is [C. kousa ‘Chinensis’ × C. nuttallii ‘Goldspot’] x C. kousa‘Rosea’
Ck d-78	E-058	Cornus kousa x Cornus nuttallii advanced backcross	Cornus kousa	G	Rutgers	Original Plant, Adelphia		Unknown
Ck d-79	E-059	Cornus kousa	Cornus kousa	G	Rutgers	Original Plant, Adelphia		Unknown
Ck Gold Star	E-061	Cornus kousa	Cornus kousa	G	Rich Porter Collection
Cf Cherokee Sunset	E-062	Cornus florida	Cornus florida	G	Rich Porter Collection		PP6,305
Ck Snowboy Porter collection	E-063	Cornus kousa	Cornus kousa	G	Rich Porter Collection
Ck Summer Games	E-064	Cornus kousa	Cornus kousa	G	Rich Porter Collection
Ck Tri-splendor	E-065	Cornus kousa	Cornus kousa	G	Rich Porter Collection
Ck Eva	E-071	Cornus kousa	Cornus kousa	G	Rutgers Cultivar Trial	Overdevest Nursery
Cf Golden Nugget (2)	E-072	Cornus florida	Cornus florida	G	Rich Porter Collection
Ck Summer Gold	E-073	Cornus kousa	Cornus kousa	G	Rutgers Cultivar Trial	Heritage Nursery
Ck Satomi	E-074	Cornus kousa	Cornus kousa	G	Rutgers Cultivar Trial	Burnt Ridge Nursery
Ck Grist Mill Pink	E-075	Cornus kousa	Cornus kousa	G	Rutgers Cultivar Trial	Heritage Nursery
Ck Blue Shadow	E-076	Cornus kousa	Cornus kousa	G	Rutgers Cultivar Trial	Hidden Hollow Nursery
Ck Milky Way	E-077	Cornus kousa	Cornus kousa	G	Rutgers Cultivar Trial	Pleasant Run Nursery
Ck Summers (2)	E-078	Cornus kousa	Cornus kousa	G	Rutgers Cultivar Trial	Hidden Hollow Nursery
Ck Akatsuki	E-079	Cornus kousa	Cornus kousa	G	Rutgers Cultivar Trial	Heritage Nursery
Ck Hanros Radiant Rose (2)	E-080	Cornus kousa	Cornus kousa	G	Rutgers Cultivar Trial	Heritage Nursery
Cx Porlock	E-081	Cornus kousa x Cornus capitata	Hybrid	G	Rutgers
Ck Champions Gold Loosely	E-082	Cornus kousa	Cornus kousa	G	Rutgers Cultivar Trial	Forestfarm Nursery
Ck Teddy Scout	E-083	Cornus kousa	Cornus kousa	G	Rutgers Cultivar Trial	Brotzman Nursery
Ck Highland	E-084	Cornus kousa	Cornus kousa	G	Rutgers Cultivar Trial	Brotzman Nursery
Ck Fascination	E-085	Cornus kousa	Cornus kousa	G	Rutgers Cultivar Trial	Brotzman Nursery
Ck Lemon Ripple	E-086	Cornus kousa	Cornus kousa	G	Rutgers Cultivar Trial	Broken Arrow Nursery
Ck Trinity Star	E-087	Cornus kousa	Cornus kousa	G	Rutgers Cultivar Trial	Whitman Farms
Ck Primrose Cloak	E-088	Cornus kousa	Cornus kousa	G	Rutgers Cultivar Trial	Broken Arrow Nursery
Ck Snowy Peak	E-089	Cornus kousa	Cornus kousa	G	Rutgers Cultivar Trial	Dancing Oaks Nursery
Ck Rosabella	E-090	Cornus kousa	Cornus kousa	G	Rutgers Cultivar Trial	Whitman Farms
Ck Cold Fusion	E-091	Cornus kousa	Cornus kousa	G	Rutgers Cultivar Trial	Hidden Hollow Nursery
Ck Schmred Heart Throb (3)	E-092	Cornus kousa	Cornus kousa	G	Rutgers Cultivar Trial	Whitman Farms	PP9,283
Ck Southern Cross	E-093	Cornus kousa	Cornus kousa	G	Rutgers Cultivar Trial	Dawes Arboretum
Ck Galzam Galilean	E-094	Cornus kousa	Cornus kousa	G	Rutgers Cultivar Trial	Hidden Hollow Nursery
Ck Ohkan	E-095	Cornus kousa	Cornus kousa	G	Rutgers Cultivar Trial	Forestfarm Nursery
Ck Par Four	E-096	Cornus kousa	Cornus kousa	G	Rutgers Cultivar Trial	Dawes Arboretum
Ck Lustgarten Weeping	E-097	Cornus kousa	Cornus kousa	G	Rutgers Cultivar Trial	Whitman Farms
Ck H3DR03P75	E-098	Cornus kousa	Hybrid	G	Rutgers	Original Plant		KF-137-62 x OP, KF137 cross is the offspring of KF83-1 × C. kousa ‘K2’. The mother tree, KF83-1 is an OP seedling of KF45-29; KF45-29 is the offspring of C. kousa ‘K2’ × C. florida ‘Sweetwater Red’
Ck Temple Jewel	E-099	Cornus kousa	Cornus kousa	G	Rutgers	Brotzman Nursery
Ck Little Poncho	E-100	Cornus kousa	Cornus kousa	G	Rutgers	Brotzman Nursery
Cc Mountain Moon	E-102	Cornus capitata	Outgroup	G	Rutgers
Ck Weaver’s Weeping	E-103	Cornus kousa	Cornus kousa	G	Rutgers	Whitman Farms
Cf Pygmaea	E-104	Cornus florida	Cornus florida	G	Rutgers	Whitman Farms
Cf Pink Flame	E-105	Cornus florida	Cornus florida	G	Rutgers	Whitman Farms
Ck Summer Majesty Rutgers	E-106	Cornus kousa	Cornus kousa	G	Rutgers	Forestfarm Nursery
Cf Bonnie	E-107	Cornus florida	Cornus florida	G	Rutgers	Whitman Farms
Ck Autumn Rose	E-108	Cornus kousa	Cornus kousa	G	Rutgers Cultivar Trial	Whitman Farms
Cf ssp. urbiniana Rutgers	E-109	Cornus florida ssp. urbiniana	Cornus florida ssp. urbiniana	G	Rutgers Cultivar Trial	Broken Arrow Nursery
Cf Eternal	E-110	Cornus florida	Cornus florida	G	Rutgers Cultivar Trial		PP13,069
Ck DB2017	E-111	Cornus kousa	Cornus kousa	G	Rutgers Cultivar Trial
Ch Gekkou	E-115	Cornus hongkongensis	Outgroup	G	Rutgers
Ce ’Elsbry’ Empress of China	E-116	Cornus elliptica	Outgroup	G	Rutgers
Cf H3G2R01P14	E-117	Cornus florida	Cornus florida	G	Rutgers	Original Plant
Cf 50820H Missouri	E-119	Cornus florida	Cornus florida	W	USNA				Eureka, St. Louis County, Missouri
Cf 50847J Missouri	E-120	Cornus florida	Cornus florida	W	USNA				Lake Ozark, Miller County, Missouri
Ck 56660H South Korea	E-121	Cornus kousa	Cornus kousa	W	USNA	KSW 3723			Korea, Republic of; Jeollabuk-do; Buan-gun, Byeonsan-myeon; Mapo-ri, Yuyu-dong; Byeonsan-bando (peninsula)	35° 37' 30" N, 126° 32' E
Ck 55043L South Korea	E-122	Cornus kousa	Cornus kousa	W	USNA	KNW 243			Korea, Republic of; Incheon (Incheon-gwangyeok-si); Ganghwa-gun, Hwado-myeon; Sagi-ri; Ganghwado (island)
Cf 66345P Missouri	E-123	Cornus florida	Cornus florida	W	USNA				Elsbery, Lincoln County, Missouri	39°10'N, 90°47'W
Cf 66345L Missouri	E-124	Cornus florida	Cornus florida	W	USNA				Elsbery, Lincoln County, Missouri	39°10'N, 90°47'W
Cf 66345J Missouri	E-125	Cornus florida	Cornus florida	W	USNA				Elsbery, Lincoln County, Missouri	39°10'N, 90°47'W
Cf 81390J Texas	E-126	Cornus florida	Cornus florida	W	USNA				White Rock Escarpment (White Rock Cuesta); Cedar Hill, Dallas County, Texas
Ck 49102H China	E-127	Cornus kousa	Cornus kousa	W	USNA	SABE 1316			China; Hubei Province; Shennongjia Forest District; Ma Mountiain on road between Jiuhuping Forest Farm and Dajiuhu; northwestern Hubei Province.
Ck 49102J China	E-128	Cornus kousa	Cornus kousa	W	USNA	SABE 1316			China; Hubei Province; Shennongjia Forest District; Ma Mountiain on road between Jiuhuping Forest Farm and Dajiuhu; northwestern Hubei Province.
Ck 49102L China	E-129	Cornus kousa	Cornus kousa	W	USNA	SABE 1316			China; Hubei Province; Shennongjia Forest District; Ma Mountiain on road between Jiuhuping Forest Farm and Dajiuhu; northwestern Hubei Province.
Ck 67878J China	E-130	Cornus kousa	Cornus kousa	W	USNA	QLG246			China; Gansu Province; Tianshui City; Qinling Mountains; Xiao Long Shan Forest Bureau, Guang Ying Forest Station, Wang Jia Gou.	34° 11' 6.6" N, 106° 0 37.9" E
Ck 79163T China	E-131	Cornus kousa	Cornus kousa	W	USNA	NACPEC08-028			China; Shaanxi Province; Mei Xian; Ying Tou; Hong He Gu Forest Park; northeast-running stream valley.	34° 03.73' N, 107° 44.92' E
Ck 55081P South Korea	E-132	Cornus kousa	Cornus kousa	W	USNA	KNW 278			Korea, Republic of; Incheon (Incheon-gwangyeok-si); Ganghwa-gun, Hwado-myeon; Sagi-ri; Ganghwado (island); On path to Chongsu-sa [temple]. [Originally listed as Kyong Gi Do, Kanghwa Gun, Hwado Myon, Sagiri, on path to Chongsu Sa temple.]
Ck 80068H South Korea	E-133	Cornus kousa	Cornus kousa	W	USNA	KNW 243			Korea, Republic of; Incheon (Incheon-gwangyeok-si); Ganghwa-gun, Hwado-myeon; Sagi-ri; Ganghwado (island)
Ck 55043P South Korea	E-134	Cornus kousa	Cornus kousa	W	USNA	KNW 243			Korea, Republic of; Incheon (Incheon-gwangyeok-si); Ganghwa-gun, Hwado-myeon; Sagi-ri; Ganghwado (island)
Ck 55043R South Korea	E-135	Cornus kousa	Cornus kousa	W	USNA	KNW 243			Korea, Republic of; Incheon (Incheon-gwangyeok-si); Ganghwa-gun, Hwado-myeon; Sagi-ri; Ganghwado (island)
Cf Red Beauty	E-136	Cornus florida	Cornus florida	G	Rutgers	Original Plant, field H4A
Cf rubra H4A	E-137	Cornus florida	Cornus florida	G	Rutgers	Original Plant
Ck 13123*A China	E-145	Cornus kousa	Cornus kousa	W	Arnold Arboretum				China; Western Hubei (W. Hupeh), Ichang
Cf 18-2000*A North Carolina	E-146	Cornus florida	Cornus florida	W	Arnold Arboretum				Blue Ridge Mountain Parkway, North Carolina
Cf Xanthocarpa	E-147	Cornus florida	Cornus florida	G	Arnold Arboretum	Hicks Nursery, Westbury, NY
Ck 13202*A China	E-148	Cornus kousa	Cornus kousa	W	Arnold Arboretum				China
Ck 1195-68*A South Korea	E-149	Cornus kousa	Cornus kousa	W	Arnold Arboretum	PI 316695			Korea, Republic of; Deogyusan (덕유산), along trail to summit
Ck Red 256-81*A	E-150	Cornus kousa	Cornus kousa	G	Arnold Arboretum	Brookside Botanical Gardens, Wheaton, MD, United States via Shibamichi Kanjiro Co., Saitama, Near Kawaguchi, Japan
Ck 1207-82*B South Korea	E-151	Cornus kousa	Cornus kousa	W	Arnold Arboretum	Chollipo Arboretum, Seoul 120-113, Korea, Republic of			Korea, Republic of; Cholla Namdo; Mount Mudung
Cf Fastigiata	E-152	Cornus florida	Cornus florida	G	Arnold Arboretum	Boston Parks Department, Boston, MA, United States
Ck 382-86*A	E-153	Cornus florida	Cornus kousa	G							Excluded from analysis after initial analysis because it was the wrong species, likely mislabeled or miscollected
Ck Dwarf Pink Japan	E-154	Cornus kousa	Cornus kousa	W	Arnold Arboretum	Brookside Botanical Gardens, Wheaton, MD, United States via Shibamichi Kanjiro Co., Saitama, Near Kawaguchi, Japan					255-81*A
Ck 1079-89*C China	E-155	Cornus kousa	Cornus kousa	W	Arnold Arboretum	1989 Eastern China Expedition			China; Zhejiang Prov., West Tien Mu Shan Reserve - 90km. West of Hangchow.; Along the trail to the summit of W. Tien Mu Shan.
Cf 435-2011*A New York	E-156	Cornus florida	Cornus florida	W	Arnold Arboretum				Cameron-North Jasper Road, New York, Steuben County
Cf 29-68*A Toronto	E-157	Cornus florida	Cornus florida	W	Arnold Arboretum	Dominion Arboretum, Central Experim, Ottawa, ON, Canada			Cream Road and Highway 20, Pelham Twp, Welland County, Ontario, Canada
Cf D9999-0570.001 Ohio	E-158	Cornus florida	Cornus florida	W	Dawes Arboretum				Newark, Licking County, Ohio (Native to Dawes arboretum site, predates arboretum)
Ck D2011-0557.007 China	E-159	Cornus kousa	Cornus kousa	W	Dawes Arboretum				China; Shaanxi Province, Zha Shui Co.; Niu Bei Liang National Nature Reserve; Huang Hua Ling Twp.; 1858 m	33.784450 | 108.841850
Ck D2011-0564.001 China	E-160	Cornus kousa	Cornus kousa	W	Dawes Arboretum				China; Gansu Province; Tianshui Co.; Yan Feng Ba, Dang Chuan Twp.; 1546 m	34.378233 | 106.119900
Cf D9999-0573.001 Ohio	E-161	Cornus florida	Cornus florida	W	Dawes Arboretum				Newark, Licking County, Ohio (Native to Dawes arboretum site, predates arboretum)
Cf D9999-0569.001 Ohio	E-162	Cornus florida	Cornus florida	W	Dawes Arboretum				Newark, Licking County, Ohio (Native to Dawes arboretum site, predates arboretum)
Ck Tsukuba no mine Japan	E-163	Cornus kousa	Cornus kousa	W	Dawes Arboretum	Buchholz & Buchholz Nursery, Gaston, OR	PP8,675		Japan; Gumma Prefecture, near Numata City
Ck Steeple Dawes	E-164	Cornus kousa	Cornus kousa	G	Dawes Arboretum	Girard Nurseries, Geneva, OH
Ck Square dance Dawes	E-165	Cornus kousa	Cornus kousa	G	Dawes Arboretum	Polly Hill Arboretum
Ck Silver cup	E-166	Cornus kousa	Cornus kousa	G	Dawes Arboretum	Handy Nursery Co., Boring, OR & Gee Farms, Stockbridge, MI
Ck Snowbird	E-167	Cornus kousa	Cornus kousa	G	Dawes Arboretum	Polly Hill Arboretum
Ck Gay head	E-168	Cornus kousa	Cornus kousa	G	Dawes Arboretum	Polly Hill Arboretum
Ck Madame Butterfly	E-169	Cornus kousa	Cornus kousa	G	Dawes Arboretum	Losely and Son Nursery (Perry, OH)
Ck Triple Crown	E-170	Cornus kousa	Cornus kousa	G	Dawes Arboretum	Buchholz & Buchholz Nursery, Gaston, OR
Ck Rochester	E-171	Cornus kousa	Cornus kousa	G	Dawes Arboretum	Holden Arboretum (they received from Brotzman's Nursery, Madison, OH)
Ck Girards dwarf	E-172	Cornus kousa	Cornus kousa	G	Dawes Arboretum	Girard Nurseries, Geneva, OH
Cf Encore	E-179	Cornus florida	Cornus florida	G	Rutgers	Hidden Hollow Nursery
Cf Xanthocarpa Rutgers	E-180	Cornus florida	Cornus florida	G	Rutgers HF1
Cf 321-51*70 Michigan	E-182	Cornus florida	Cornus florida	W	The Morton Arboretum				3 miles west of Three Rivers, St. Joseph, Michigan
Cf 762-2015*1 Georgia	E-183	Cornus florida	Cornus florida	W	The Morton Arboretum				Fall Line Sandhills Wildlife Management Area, Taylor, Georgia
Cf 227-2000*1 Ontario	E-184	Cornus florida	Cornus florida	W	The Morton Arboretum	Toronto Zoo			Skunk's Misery, Middlesex, Ontario, Canada
Cf 439-71*6 Michigan	E-185	Cornus florida	Cornus florida	W	The Morton Arboretum				Dahl property, W. Broadway, Three Rivers, Michigan
Cf 439-71*4 Michigan	E-186	Cornus florida	Cornus florida	W	The Morton Arboretum				Dahl property, W. Broadway, Three Rivers, Michigan
Cf 321-51*68 Michigan	E-187	Cornus florida	Cornus florida	W	The Morton Arboretum				3 miles west of Three Rivers, St. Joseph, Michigan
Cf 321-51*85 Michigan	E-188	Cornus florida	Cornus florida	W	The Morton Arboretum				3 miles west of Three Rivers, St. Joseph, Michigan
Ck 314-2011*2 China	E-189	Cornus kousa	Cornus kousa	W	The Morton Arboretum	North America-China Plant Exploration Consortium (NACPEC) 2011 China Expedi			China; Gansu Province; Tianshui Co.; Yan Feng Ba, Dang Chuan Twp.; 1546 m
Ck var. angustata 1986-119*D	E-200	Cornus elliptica	Outgroup	G	Morris Arboretum	Shanghai Botanic Garden, Long Wu Yu, China					Labeled as C. kousa var. angustifolia, but is a separate species, C. elliptica
Ck Rosabella (2)	E-201	Cornus kousa	Cornus kousa	G	Morris Arboretum	Princeton Nurseries, Allentown, NJ
Cf 1986-235*G Maryland	E-204	Cornus florida	Cornus florida	W	The Morris Arboretum				G. Morgan/C. Terry property, Washington County, Maryland
Ck 1988-043*A Japan	E-205	Cornus kousa	Cornus kousa	W	Morris Arboretum	Lord Howick, England, WH 645			Japan: Honshu: Aomori Prefecture: Towada-Hachimantai National Park, E shore of Lake Towada near Rt. 103.
Ck 1986-115*D South Korea	E-206	Cornus kousa	Cornus kousa	W	Morris Arboretum	KNW 1003			Korea, Republic of: Kyonggi-Do: Namyongju-Gun: Kwangnung Forest Research Station. Adjacent to service road.	37°45'16"N, 127°10'20.5"E
Cf ssp. urbiniana Morris	E-207	Cornus florida	Cornus florida ssp. urbiniana	G	The Morris Arboretum	E. & N. Schneider, PA
Cf 2016-166 Pennsylvania	E-208	Cornus florida	Cornus florida	W	The Morris Arboretum				Warwick Furnace Property, East Nantmeal Township, Chester County, Pennsylvania	40°8'40.2138"N, 75°44'6.5322"W
Ck 2019-138 Japan	E-209	Cornus kousa	Cornus kousa	W	Morris Arboretum	PCC19-HON-030			Japan: Honshu: Tochigi Prefecture: Yaita City. Mount Mitsumochi, Tochigi Prefecture Forest. 45 deg slope; E-facing; soil thin, rocky.	36°53.209'N, 139°49.026'E
Cn 2017-137 Oregon	E-210	Cornus nuttallii	Cornus nuttallii	W	Morris Arboretum
Cf 2019-097 Arkansas	E-211	Cornus florida	Cornus florida	W	The Morris Arboretum	Arnold Arboretum			Longpool Recreation Area - Ozark National Forest, Dover, Pope County, Arkansas	35°32.972'N, 93°09.668'W
Ck 1996-363*A China	E-213	Cornus kousa	Cornus kousa	W	Morris Arboretum	QLG 026			China: Shaanxi Province: Hanzhong District: Foping County: Foping Nature Preserve, San Guan Miao Forest Station, along trail enroute to vehicles.	33°39'51.4"N, 107°48'37"E
Cf 2000-290*A Virginia	E-214	Cornus florida	Cornus florida	W	The Morris Arboretum				Private land on Cahas Mt., Franklin County, Virginia
Cf White Cloud	E-215	Cornus florida	Cornus florida	G	The Morris Arboretum	Wayside Garden Co, Hodges, NC
Ck Elizabeth Lustgarten	E-216	Cornus kousa	Cornus kousa	G	Morris Arboretum	Environmentals Nursery, NY
Ck Little Beauty South Korea	E-217	Cornus kousa	Cornus kousa	W	Morris Arboretum	JC Raulston Arb, Raleigh, NC, selected from wild collected seedlings			Korea, Republic of; Incheon (Incheon-gwangyeok-si); Ganghwa-gun, Hwado-myeon; Sagi-ri; Ganghwado (island)
Cf Super Princess	E-218	Cornus florida	Cornus florida	G	The Morris Arboretum	Jackson Nursery, Belvidere, TN
Ck Rutpink Scarlet Fire	E-220	Cornus kousa x Cornus nuttallii advanced backcross	Hybrid	G	Rutgers	Original Plant	PP28,311	K187-44 x KN123-6. K187= C. kosua 'Satomi' x C. kousa 'Beni Fuji'. KN123=KN71-1 x OP. KN71 = KN30-1 x OP. KN30=KN3G1 x "C. kousa x 'Rosea'. KN3G1= C. kousa var. chinensis x C. nuttallii 'Goldspot'
Cf Red Pygmy	E-221	Cornus florida	Cornus florida	G	Rutgers
Cf 1992-545*D Pennsylvania	E-222	Cornus florida	Cornus florida	W	The Morris Arboretum				Natural Lands Trust site on King Road, Salford Township, Montgomery County, Pennsylvania	40°20'15"N, 75°25'15"W
Ck Claudia	E-230	Cornus kousa	Cornus kousa	G	Rutgers	Hidden Hollow Nursery
Cf Grand Scarlet	E-231	Cornus florida	Cornus florida	G	Rutgers
Ck Simpson #1	E-232	Cornus kousa	Cornus kousa	G	Rutgers	HF1
Ck H3D1R01P56 (RUT 17-01)	E-233	Cornus kousa x Cornus nuttallii advanced backcross	Hybrid	G	Rutgers	Original Plant		Scarlet Fire' x OP. Scarlet Fire = K187-44 x KN123-6. K187= C. kosua 'Satomi' x C. kousa 'Beni Fuji'. KN123=KN71-1 x OP. KN71 = KN30-1 x OP. KN30=KN3G1 x "C. kousa x 'Rosea'. KN3G1= C. kousa var. chinensis x C. nuttallii 'Goldspot'
H3DR11P29	E-234	Cornus kousa x Cornus nuttallii advanced backcross	Cornus kousa	G	Rutgers	Original Plant		K187-44 x KN123-6. K187= C. kosua 'Satomi' x C. kousa 'Beni Fuji'. KN123=KN71-1 x OP. KN71 = KN30-1 x OP. KN30=KN3G1 x "C. kousa x 'Rosea'. KN3G1= C. kousa var. chinensis x C. nuttallii 'Goldspot'
Cx KF F1 Hybrid	E-235	Cornus kousa x Cornus nuttallii	Hybrid	G	Rutgers
Ck H3G2R05P66 (RUT 19-33)	E-237	Cornus kousa x Cornus nuttallii advanced backcross	Cornus kousa	G	Rutgers	Original Plant		H3DR11P29 x OP. H3DR11P29 = K187-44 x KN123-6. K187= C. kosua 'Satomi' x C. kousa 'Beni Fuji'. KN123=KN71-1 x OP. KN71 = KN30-1 x OP. KN30=KN3G1 x "C. kousa x 'Rosea'. KN3G1= C. kousa var. chinensis x C. nuttallii 'Goldspot'
Ck H3G2R10P71 (RUT 19-38)	E-238	Cornus kousa	Hybrid	G	Rutgers	Original Plant		H3DR04P03 x OP. H3DR04P03=OP of KF137-62; KF137 cross is the offspring of KF83-1 × C. kousa ‘K2’. The mother tree, KF83-1 is an OP seedling of KF45-29; KF45-29 is the offspring of C. kousa ‘K2’ × C. florida ‘Sweetwater Red’
Ck H3G2R15P31 (RUT 19-45)	E-239	Cornus kousa x Cornus nuttallii advanced backcross	Hybrid	G	Rutgers	Original Plant		H3DR05P13 x OP. H3DR05P13=OP of KF137-62; KF137 cross is the offspring of KF83-1 × C. kousa ‘K2’. The mother tree, KF83-1 is an OP seedling of KF45-29; KF45-29 is the offspring of C. kousa ‘K2’ × C. florida ‘Sweetwater Red’
Ck H3G2R12P91 (RUT 20-55)	E-240	Cornus kousa x Cornus nuttallii advanced backcross	Hybrid	G	Rutgers	Original Plant		H3DR15P23 x OP. H3DR15P23 = Rosy Teacups x OP, which is KN109-92 x C.k. Rosabella (K61); KN109-92 = KN30-4 x OP @ Millstone; KN30-4 = KN3-3 x C.k. Rosea; KN3-3 = C.k. Chinensis (K23-2, from TN Valley Nurs.) x C. nut. Goldspot (D88)
Ck H3G2R18P29 (RUT 20-78)	E-241	Cornus kousa x Cornus nuttallii advanced backcross	Hybrid	G	Rutgers	Original Plant		H3DR06P22 x OP. H3DR06P22 = Rosy Teacups x OP, which is KN109-92 x C.k. Rosabella (K61); KN109-92 = KN30-4 x OP @ Millstone; KN30-4 = KN3-3 x C.k. Rosea; KN3-3 = C.k. Chinensis (K23-2, from TN Valley Nurs.) x C. nut. Goldspot (D88)
Ck H3S2R09P29 (RUT 20-54)	E-242	Cornus kousa x Cornus nuttallii advanced backcross	Cornus kousa	G	Rutgers	Original Plant		HAR16P34 x OP. H4AR16P34 is OP seedling of Beni Fuji @ Millstone
Cx Saturn	E-243	Cornus kousa x Cornus florida	Hybrid	G	Rutgers	Original Plant	PP17,768	C. kousa ‘K2’ x C. florida 'D1'
KF45-29	E-244	Cornus kousa x Cornus florida	Hybrid	G	Rutgers	Original Plant, HF1		C. kousa ‘K2’ × C. florida ‘Sweetwater Red’
Ck Snow Tower	E-245	Cornus kousa	Cornus kousa	G	Dawes Arboretum	Forestfarm Nursery at Pacifica (Williams, OR)
Ck Big Dipper	E-246	Cornus kousa	Cornus kousa	G	Dawes Arboretum	Blue Heron Farm (Corvallis, OR)
Ck Spiritual	E-247	Cornus kousa	Cornus kousa	G	Dawes Arboretum	Blue Heron Farm (Corvallis, OR)
Ck Schmred Heart Throb	E-248	Cornus kousa	Cornus kousa	G	Dawes Arboretum	Acorn Farms, Inc. (Galena, OH)	PP9,283
Ck Bush's Pink	E-249	Cornus kousa	Cornus kousa	G	Dawes Arboretum	Handy Nursery Co. (Boring, OR)
Cf Hohmans Golden	E-250	Cornus florida	Cornus florida	G	Dawes Arboretum	Vermeulen, John & Son Inc. (Branchburg, NJ)
Cf Cherokee Princess D1985-0597.001	E-251	Cornus florida	Cornus florida	G	Dawes Arboretum	Studebaker Nurseries (New Carlisle, OH)					Excluded from C. florida analysis because it was a double
Ck Waterfall	E-252	Cornus kousa	Cornus kousa	G	Dawes Arboretum	REL Nursery (Cedars, PA)
Ck Ticknors Choice	E-253	Cornus kousa	Cornus kousa	G	Dawes Arboretum	Wavecrest Nursery & Landscaping Company (Fennville, MI)
Cf ssp. urbiniana Dawes	E-254	Cornus florida ssp. urbiniana	Cornus florida ssp. urbiniana	G	Dawes Arboretum	Broken Arrow Nursery (Hamden, CT)					Excluded from the C. florida analysis because it was a double of the Rutgers accession (same ssp. urbiniana clone from Broken Arrow Nursery)
Ck H3DR12P36 Upright (RUT 20-49)	E-255	Cornus kousa x Cornus nuttallii advanced backcross	Hybrid	G	Rutgers Cultivar Trial			KN161-1 x OP, KN161 is the OP offspring of KN30-1; KN30-1 is ([C. kousa ‘Chinensis’ × C. nuttallii ‘Goldspot’] x C. kousa‘Rosea’) *note Venus is KN30-8
Ck H3DR20P16 (RUT 19-51)	E-256	Cornus kousa x Cornus nuttallii advanced backcross	Hybrid	G	Rutgers	Original Plant		KN161-1 x OP, KN161 is the OP offspring of KN30-1; KN30-1 is ([C. kousa ‘Chinensis’ × C. nuttallii ‘Goldspot’] x C. kousa‘Rosea’) *note Venus is KN30-8
Ck Gold Star (2)	E-259	Cornus kousa	Cornus kousa	G	Arnold Arboretum	Sakata Nursery Co., Yokohama, Japan via Brookside Botanical Gardens, Wheaton, MD, United States
Cf Royal Red	E-260	Cornus florida	Cornus florida	G	Arnold Arboretum	Broadview Nursery, Winchester, TN
Ck Snowboy Arnold	E-261	Cornus kousa	Cornus kousa	G	Arnold Arboretum	Sakata Nursery Co., Yokohama, Japan via Brookside Botanical Gardens, Wheaton, MD, United States
KN36-1	E-262	Cornus kousa x Cornus nuttallii	Hybrid	G	Rutgers	Orton's house		KN36=KN4-43 x OP; KN4=C. kousa 'Simpson No. 1' x C. nuttallii 'Goldspot'
KN09 (Orton no. 2) D-061	E-263	Cornus kousa x Cornus nuttallii advanced backcross	Hybrid	G	Rutgers	Orton's house		Mattera thesis lists this as KN09 (D-061) which is KN09 ⇒ C. kousa 'K41' × C. nuttallii 'D82'			Likely mislabeled
R02P13	E-264	Cornus kousa x Cornus florida	Hybrid	G	Rutgers	Orton's house
KN123-1	E-266	Cornus kousa x Cornus nuttallii advanced backcross	Hybrid	G	Rutgers	Orton's house		OP seeding of KN71-1, which is a KN30-1 x OP, which is [C. kousa ‘Chinensis’ × C. nuttallii ‘Goldspot’] x C. kousa‘Rosea’
R2P21	E-267	Cornus kousa x Cornus nuttallii	Hybrid	G	Rutgers	Orton's house
R1P17	E-268	Cornus kousa x Cornus nuttallii	Hybrid	G	Rutgers	Orton's house
Rutgers unlabeled 3	E-269	Cornus kousa x Cornus nuttallii	Hybrid	G	Rutgers Cultivar Trial	Orton's house					unlabeled hybrid in trio with R2P21 and R1P17
KN144-19	E-270	Cornus kousa x Cornus nuttallii advanced backcross	Hybrid	G	Rutgers	Orton's house		KN109-92 x C.k. Rosabella (K61); KN109-92 = KN30-4 x OP @ Millstone; KN30-4 = KN3-3 x C.k. Rosea; KN3-3 = C.k. Chinensis (K23-2, from TN Valley Nurs.) x C. nut. Goldspot (D88)
KF137-47	E-271	Cornus kousa x Cornus nuttallii advanced backcross	Hybrid	G	Rutgers	Orton's house		KF83-1 × C. kousa ‘K2’. The mother tree, KF83-1 is an OP seedling of KF45-29; KF45-29 is the offspring of C. kousa ‘K2’ × C. florida ‘Sweetwater Red’
KFN36-1	E-272	Cornus kousa	Hybrid	G	Rutgers	Orton's house		KN6-18 x Cf red beauty d76-15; KN6-18 = Ck summer stars x Cn goldspot (kn6-18 could be open pollinated by c.k)
KN88-7	E-273	Cornus kousa x Cornus nuttallii advanced backcross	Hybrid	G	Rutgers	Orton's house		KN88=KN34-3c x OP; KN34=KN4-29 x C. kousa K49; KN4=C. kousa 'Simpson No. 1' x C. nuttallii 'Goldspot'
KN123-1	E-274	Cornus kousa x Cornus nuttallii advanced backcross	Hybrid	G	Rutgers	Orton's house					Double that was taken out of the analysis before species specific analysis
KF137-123	E-275	Cornus kousa x Cornus florida	Hybrid	G	Rutgers	Orton's house		KF83-1 × C. kousa ‘K2’. The mother tree, KF83-1 is an OP seedling of KF45-29; KF45-29 is the offspring of C. kousa ‘K2’ × C. florida ‘Sweetwater Red’
KF83-1	E-276	Cornus kousa x Cornus florida	Hybrid	G	Rutgers	Orton's house		KF45-29 x OP; KF45-29 = C.k. K2 x C.f. Sweet Water (Red Bracted)
F70: R02P38	E-277	Cornus kousa x Cornus nuttallii	Hybrid	G	Rutgers	Orton's house					same as KN68-7
KN161-200	E-278	Cornus kousa x Cornus nuttallii advanced backcross	Hybrid	G	Rutgers	Orton's house		OP offspring of KN30-1; KN30-1 is ([C. kousa ‘Chinensis’ × C. nuttallii ‘Goldspot’] x C. kousa‘Rosea’) *note Venus is KN30-8
Rutgers unlabeled 1	E-279	Cornus kousa x Cornus florida	Hybrid	G	Rutgers	Orton's house					Unlabeled behind pin oak Orton's House
KN140-727	E-280	Cornus kousa x Cornus nuttallii advanced backcross	Hybrid	G	Rutgers	Orton's house		KN30-‐1 × OP; KN30 ⇒ KN3G-­3 × C. kousa 'Rosea'; KN3 ⇒ C. kousa 'Chinensis' × C. nuttallii
Ck K196-29	E-281	Cornus kousa	Cornus kousa	G	Rutgers	Orton's house		C. kousa 'Benifuji' x C. kousa 'Rosabella'
KN161-119	E-282	Cornus kousa x Cornus nuttallii advanced backcross	Hybrid	G	Rutgers	Orton's house		OP offspring of KN30-1; KN30-1 is ([C. kousa ‘Chinensis’ × C. nuttallii ‘Goldspot’] x C. kousa‘Rosea’) *note Venus is KN30-8
Rutgers unlabeled 2	E-283	Cornus kousa	Cornus kousa	G	Rutgers	Orton's house					diversity study showed that this is C. kousa 'Benifuji', unlabeled between F70R06P26 and KN161-119
Ck K194-7	E-284	Cornus kousa	Cornus kousa	G	Rutgers	Orton's house		C. kousa 'Beni fuji' x C. kousa 'Rosabella'
KF137-62	E-285	Cornus kousa x Cornus nuttallii advanced backcross	Hybrid	G	Rutgers	Orton's house		KF83-1 × C. kousa ‘K2’. The mother tree, KF83-1 is an OP seedling of KF45-29; KF45-29 is the offspring of C. kousa ‘K2’ × C. florida ‘Sweetwater Red’
Ck Rosea	E-286	Cornus kousa	Cornus kousa	G	Rutgers	Orton's house					Old Clone at Dr. Orton's house
Ck Radient Rose	E-288	Cornus kousa	Cornus kousa	G	Rutgers	Orton's house					Old Clone at Dr. Orton's house
Ck Heart Throb	E-289	Cornus kousa	Cornus kousa	G	Rutgers	Orton's house	PP9,283				Old Clone at Dr. Orton's house
Cn 1994-026 Hoyt Arb	E-290	Cornus nuttallii	Cornus nuttallii	W	Hoyt Arboretum
Cn 2015-315 Hoyt Arb	E-292	Cornus nuttallii	Cornus nuttallii	G	Hoyt Arboretum
Cx Eddies White Wonder	E-296	Cornus florida x Cornus nuttallii	Hybrid	G	Hoyt Arboretum
Cn Corigo Giant	E-297	Cornus nuttallii	Cornus nuttallii	W	Hoyt Arboretum				Cultivar originally collected from the Columbia River Gorge, OR
Ck Julian	E-299	Cornus kousa	Cornus kousa	G	Polly Hill Arboretum
Ck Pollywood	E-300	Cornus kousa	Cornus kousa	G	Polly Hill Arboretum
Ck Steeple Polly Hill	E-301	Cornus kousa	Cornus kousa	G	Polly Hill Arboretum
Cf Cherokee Chief Bernheim	E-303	Cornus florida	Cornus florida	G	Bernheim Arboretum	Chase Nursery Co, Huntsville, AL
Cf Dixie Colonnade	E-305	Cornus florida	Cornus florida	G	Bernheim Arboretum	Shadow Nursery, Winchester, TN
Cf First Lady Bernheim	E-306	Cornus florida	Cornus florida	G	Bernheim Arboretum	Boyd Nursery, Inc., McMinnville, TN
Cf Golden Nugget Bernheim	E-307	Cornus florida	Cornus florida	G	Bernheim Arboretum	Girard Nurseries, Geneva, OH
Cf Pluribracteata Bernheim	E-308	Cornus florida	Cornus florida	G	Bernheim Arboretum	Hess Nursery, Cedarville, NJ
Cf Poinsett	E-309	Cornus florida	Cornus florida	G	Bernheim Arboretum	Girard Nurseries, Geneva, OH
Cf Prosser	E-310	Cornus florida	Cornus florida	G	Bernheim Arboretum	Shadow Nursery, Winchester, TN
Cf Rainbow	E-311	Cornus florida	Cornus florida	G	Bernheim Arboretum	Chase Nursery Co, Huntsville, AL
Cf Sweetwater Red Bernheim	E-312	Cornus florida	Cornus florida	G	Bernheim Arboretum	Boyd Nursery, Inc., McMinnville, TN
Ck Aget	E-313	Cornus kousa	Cornus kousa	G	Bernheim Arboretum	Tom Ranney Mountain Hort. Crops Res. and Ext. Center, Fletcher, NC					taken out of analysis before kousa analysis, too much missing data
Ck All Summer	E-314	Cornus kousa	Cornus kousa	G	Bernheim Arboretum	Tom Ranney Mountain Hort. Crops Res. and Ext. Center, Fletcher, NC
Ck Avalanche	E-315	Cornus kousa	Cornus kousa	G	Bernheim Arboretum	Klein Nursery, Crestwood, KY
Ck Baby Splash	E-316	Cornus kousa	Cornus kousa	G	Bernheim Arboretum	Will Witte (Ret.) Department of Plant Sciences and Landscape Systems University of Tennessee, Knoxville, TN					taken out of analysis before kousa analysis, too much missing data
Ck China Girl Bernheim	E-317	Cornus kousa	Cornus kousa	G	Bernheim Arboretum	ArborVillage Farm Nursery, Holt, MO
Ck Emerald Star	E-318	Cornus kousa	Cornus kousa	G	Bernheim Arboretum	Will Witte (Ret.) Department of Plant Sciences and Landscape Systems University of Tennessee, Knoxville, TN
Ck Greensleeves (2)	E-319	Cornus kousa	Cornus kousa	G	Bernheim Arboretum	Tom Ranney Mountain Hort. Crops Res. and Ext. Center, Fletcher, NC
Ck Moonbeam	E-320	Cornus kousa	Cornus kousa	G	Bernheim Arboretum	Shadow Nursery, Winchester, TN
Ck Moonlight	E-321	Cornus kousa	Cornus kousa	G	Bernheim Arboretum	Handy Nursery Company, Boring, OR					taken out of analysis before kousa analysis, too much missing data
Ck Snowflake	E-322	Cornus kousa	Cornus kousa	G	Bernheim Arboretum	Forest Farm, Williams, OR
Ck Propzam Prophet	E-323	Cornus kousa	Cornus kousa	G	Bernheim Arboretum	Lake County Nursery, Perry, OH
Cf Barton White	E-324	Cornus florida	Cornus florida	G	Bernheim Arboretum	Boyd Nursery, Inc., McMinnville, TN
Cf 46823-H pink	E-325	Cornus florida	Cornus florida	G	USNA	Homestead Gardens
Cf 50832-V Georgia	E-326	Cornus florida	Cornus florida	W	USNA				Atlanta, Georgia
Cf 63266-001 Maryland	E-327	Cornus florida	Cornus florida	W	USNA				Tuckahoe State Park, Caroline County, Maryland
Cf Fragrant Cloud	E-329	Cornus florida	Cornus florida	G	USNA	Hidden Hollow Nurs.; prior source: FNPRU TN St. Univ.
Cf Hess Select Red	E-330	Cornus florida	Cornus florida	G	USNA	J. Vermeulen & Son
Cf Jaunita	E-331	Cornus florida	Cornus florida	G	USNA	Hidden Hollow Nurs.; prior source: Yew Dell Bot. Gdns
Cf Jaunita	E-332	Cornus florida	Cornus florida	G	USNA	Hidden Hollow Nurs.; prior source: Yew Dell Bot. Gdns					Duplicate accession, removed before C. florida analysis
Cf Jaunita	E-333	Cornus florida	Cornus florida	G	USNA	Hidden Hollow Nurs.; prior source: Yew Dell Bot. Gdns					Duplicate accession, removed before C. florida analysis
Cf Ozark Spring	E-335	Cornus florida	Cornus florida	G	USNA	Shadow Nursery
Cf Plena USNA	E-337	Cornus florida	Cornus florida	G	USNA	Hidden Hollow Nursery
Cf Pluribracteata Group	E-338	Cornus florida	Cornus florida	G	USNA	Unknown
Cf Powel Salmon	E-339	Cornus florida	Cornus florida	G	USNA	Hidden Hollow Nursery					Same as Powell Peach
Cf Purple Glory	E-340	Cornus florida	Cornus florida	G	USNA	Shadow Nursery	PP4627
Cf Pygmy	E-341	Cornus florida	Cornus florida	G	USNA	Shadow Nursery or TN Valley Nursery
Cf Springtime	E-342	Cornus florida	Cornus florida	G	USNA	Shadow Nursery
Cf Sterling Silver	E-343	Cornus florida	Cornus florida	G	USNA	Shadow Nursery
Cf ssp. urbiniana USNA	E-344	Cornus florida ssp. urbiniana	Cornus florida ssp. urbiniana	W	USNA	Cutting of plant propagated from C. florida seedling collected by Lynn Lowery, North Star Nursery, TX			Sierra Madre Oriental, Monteray, Mexico
Cf Super	E-345	Cornus florida	Cornus florida	G	USNA	Hidden Hollow Nurs.; prior source: Yew Dell Bot. Gdns
Cf Sweetwater Red USNA	E-346	Cornus florida	Cornus florida	G	USNA	Boyd Nursery
Cf Wonderberry	E-347	Cornus florida	Cornus florida	G	USNA	Shadow Nursery					Removed before Species specific analysis because too much missing data
Ck Angela Palmer	E-348	Cornus kousa	Cornus kousa	G	USNA	Weston Nurseries
Ck Square dance USNA	E-349	Cornus kousa	Cornus kousa	G	USNA	Shadow Nursery, Winchester, TN
Ck 79163J China	E-350	Cornus kousa	Cornus kousa	W	USNA	NACPEC08-028			China; Shaanxi Province; Mei Xian; Ying Tou; Hong He Gu Forest Park; northeast-running stream valley.	34° 03.73' N, 107° 44.92' E
Ck 79163L China	E-351	Cornus kousa	Cornus kousa	W	USNA	NACPEC08-028			China; Shaanxi Province; Mei Xian; Ying Tou; Hong He Gu Forest Park; northeast-running stream valley.		taken out of analysis before kousa analysis, too much missing data
Ck 79163P China	E-352	Cornus kousa	Cornus kousa	W	USNA	NACPEC08-028			China; Shaanxi Province; Mei Xian; Ying Tou; Hong He Gu Forest Park; northeast-running stream valley.	34° 03.73' N, 107° 44.92' E
Ck Bodnant Form	E-353	Cornus kousa	Cornus kousa	G	USNA	USNA UK Elite Plts 1987; prior source: Garden House
Ck Summer Fun	E-354	Cornus kousa	Cornus kousa	G	USNA	Suncrest Gardens
Ck Summer Majesty USNA	E-355	Cornus kousa	Cornus kousa	G	USNA	R. Bush Nurs.; prior source: Mitsch Nursery
Cx Norman Hadden	E-356	Cornus kousa x Cornus capitata	Hybrid	G	USNA	USNA UK Elite Plts 1987; prior source: Trengwainton Garden
Cf 77991-H Tennessee	E-357	Cornus florida	Cornus florida	W	USNA				Just off Route 16 on the way to Keith Springs Mtn., Winchester, Franklin County, Tennessee
Cf 82150-J Ohio	E-359	Cornus florida	Cornus florida	W	USNA				Richard and Lucile Durrell Edge of Appalachia Preserve System: E. Lucy Braun Lynx Prairie Preserve, Lynx, Adams County, Ohio
Cn 2021 RC	E-362	Cornus florida x Cornus nuttallii	Cornus nuttallii	G	Ryan Contreras
Cn Moreland Arboretum	E-363	Cornus nuttallii	Cornus nuttallii	G	Moreland Arboretum, Oregon State University
Ck H3DR08P01 (RUT 18-13)	E-364	Cornus kousa x Cornus nuttallii advanced backcross	Cornus kousa	G	Rutgers	Original Plant		H3DR11P29 x OP. H3DR11P29 = K187-44 x KN123-6. K187= C. kosua 'Satomi' x C. kousa 'Beni Fuji'. KN123=KN71-1 x OP. KN71 = KN30-1 x OP. KN30=KN3G1 x "C. kousa x 'Rosea'. KN3G1= C. kousa var. chinensis x C. nuttallii 'Goldspot'
Ck H3DR05P13	E-365	Cornus kousa x Cornus nuttallii advanced backcross	Hybrid	G	Rutgers	Original Plant		KF-137-62 x OP, KF137 cross is the offspring of KF83-1 × C. kousa ‘K2’. The mother tree, KF83-1 is an OP seedling of KF45-29; KF45-29 is the offspring of C. kousa ‘K2’ × C. florida ‘Sweetwater Red’
Ck H3DR03P07 (Watermelon)	E-366	Cornus kousa	Hybrid	G	Rutgers	Original Plant		KN144-2 Rosy Teacups x OP, Rosy Teacups is KN109-92 x C.k. Rosabella (K61); KN109-92 = KN30-4 x OP @ Millstone; KN30-4 = KN3-3 x C.k. Rosea; KN3-3 = C.k. Chinensis (K23-2, from TN Valley Nurs.) x C. nut. Goldspot (D88)
Ck H3G2R04P29 (RUT 18-15)	E-368	Cornus kousa x Cornus nuttallii advanced backcross	Cornus kousa	G	Rutgers	Original Plant		H3DR11P29 x OP. H3DR11P29 = K187-44 x KN123-6. K187= C. kosua 'Satomi' x C. kousa 'Beni Fuji'. KN123=KN71-1 x OP. KN71 = KN30-1 x OP. KN30=KN3G1 x "C. kousa x 'Rosea'. KN3G1= C. kousa var. chinensis x C. nuttallii 'Goldspot'
Ck H3G2R05P107 (RUT 18-24)	E-369	Cornus kousa x Cornus nuttallii advanced backcross	Cornus kousa	G	Rutgers	Original Plant		H3DR11P29 x OP. H3DR11P29 = K187-44 x KN123-6. K187= C. kosua 'Satomi' x C. kousa 'Beni Fuji'. KN123=KN71-1 x OP. KN71 = KN30-1 x OP. KN30=KN3G1 x "C. kousa x 'Rosea'. KN3G1= C. kousa var. chinensis x C. nuttallii 'Goldspot'
Ck H3G2R06P72 (RUT 18-25)	E-370	Cornus kousa x Cornus nuttallii advanced backcross	Hybrid	G	Rutgers	Original Plant		Scarlet Fire' x OP. Scarlet Fire = K187-44 x KN123-6. K187= C. kosua 'Satomi' x C. kousa 'Beni Fuji'. KN123=KN71-1 x OP. KN71 = KN30-1 x OP. KN30=KN3G1 x "C. kousa x 'Rosea'. KN3G1= C. kousa var. chinensis x C. nuttallii 'Goldspot'
Ck H3G2R10P73 (RUT 19-39)	E-371	Cornus kousa	Hybrid	G	Rutgers	Original Plant		H3DR04P03 x OP. H3DR04P03=OP of KF137-62; KF137 cross is the offspring of KF83-1 × C. kousa ‘K2’. The mother tree, KF83-1 is an OP seedling of KF45-29; KF45-29 is the offspring of C. kousa ‘K2’ × C. florida ‘Sweetwater Red’
Ck H3G2R16P35 (RUT 19-46)	E-372	Cornus kousa x Cornus nuttallii advanced backcross	Hybrid	G	Rutgers	Original Plant		H4AR17P24 x OP. H4AR17P24 is OP seedling of KF137-62 @ Millstone, KF137 cross is the offspring of KF83-1 × C. kousa ‘K2’. The mother tree, KF83-1 is an OP seedling of KF45-29; KF45-29 is the offspring of C. kousa ‘K2’ × C. florida ‘Sweetwater Red’
Cn Hoyt Arb D Oregon	E-373	Cornus nuttallii	Cornus nuttallii	W	Hoyt Arboretum				Native to Hoyt Arboretum site, Portland, OR
Ck Melissas Mountain Snowfall	E-374	Cornus kousa	Cornus kousa	G	Tennessee State University	Original Plant	PP32,706
Cf Ericas Appalachian Sunrise	E-375	Cornus florida	Cornus florida	G	Tennessee State University	Original Plant	PP32,468
Cf ssp. urbiniana SMN	E-376	Cornus florida ssp. urbiniana x Cornus florida ssp. florida	Cornus florida ssp. urbiniana	G	Spring Meadow Nursery	open-pollinated progeny from a wild collected ssp. urbiniana (Horsetail falls, Mexico) grown at the Stephen F. Austin University Gardens					Parentage analysis reveals that the pollen parent is Cf 'Cherokee Princess'
Ck Summers	E-377	Cornus kousa	Cornus kousa	G	Spring Meadow Nursery
Ck Melanie	E-378	Cornus kousa	Cornus kousa	G	Spring Meadow Nursery
Cf Powell Peach (2)	E-379	Cornus florida	Cornus florida	G	Spring Meadow Nursery
Cf H4AR15P28	G-003	Cornus florida	Cornus florida	G	Rutgers	Original Plant
Cf H4AR15P35	G-007	Cornus florida	Cornus florida	G	Rutgers	Original Plant
