# Supplementary material for: Genetic diversity analysis of big-bracted dogwood (Cornus florida and C. kousa) cultivars, interspecific hybrids, and wild-collected accessions using RADseq
Source: PLoS One. 2024 Jul 25;19(7):e0307326. doi: 10.1371/journal.pone.0307326 (PMC11271954; doi:10.1371/journal.pone.0307326)
Supplement: S3 Table — (XLSX) [file pone.0307326.s008.xlsx]

## Sheet: Sheet1
Direction	R	R	R	F	F	F	F	F	F	F	F	F	R	R	R	F	F	F	F	F	F
Amplicon length	75	75	75	88	88	88	78	78	78	121	121	121	92	92	92	59	59	59	83	83	83
(without the FP
tail sequences)
GC content (%)	47.6	47.6	45	26.9	26.9	50	47.4	47.4	47.6	64.7	58.8	47.4	55.6	55.6	47.4	37.5	33.3	23.3	22.2	22.2	47.6
Tm	60	60	60	60	60	60	60	60	60	62	61	61	60	60	60	61	61	61	60	60	60
Final sequence w fluorophore quencher sequence	GAAGGTGACCAAGTTCATGCTGATAACTGGTTAACGCTCAGCT	GAAGGTCGGAGTCAACGGATTGATAACTGGTTAACGCTCAGCA	GACTGGAAGCATACCAACAA	GAAGGTGACCAAGTTCATGCTAGATTTAGCATATTTATGGAAGACTTG	GAAGGTCGGAGTCAACGGATTAGATTTAGCATATTTATGGAAGACTTT	GGCATTGGAGAACACTACAG	GAAGGTGACCAAGTTCATGCTCGAAATTGAGCAGACAGTGG	GAAGGTCGGAGTCAACGGATTCGAAATTGAGCAGACAGTGA	CCAACCAACGTTCGATATAGG	GAAGGTGACCAAGTTCATGCTCTGTGCCCTCGAACTCG	GAAGGTCGGAGTCAACGGATTCTGTGCCCTCGAACTCA	GCAACTGTAGCAGTGCAAA	GAAGGTGACCAAGTTCATGCTGATGCTGCTGTTTCCACCA	GAAGGTCGGAGTCAACGGATTGATGCTGCTGTTTCCACCC	TGGGATGAGATTCTGCTCT	GAAGGTGACCAAGTTCATGCTTGCAAGGGTATTTTAGACAATACC	GAAGGTCGGAGTCAACGGATTTGCAAGGGTATTTTAGACAATACA	GTAAAAAATTGCTTTAACATTATGGTTTTG	GAAGGTGACCAAGTTCATGCTCTTGCACACAAATAAAATAAACTAAATC	GAAGGTCGGAGTCAACGGATTCTTGCACACAAATAAAATAAACTAAATG	GGTTGATGTAACACCGTAGAC
Sequence	GATAACTGGTTAACGCTCAGCT	GATAACTGGTTAACGCTCAGCA	GACTGGAAGCATACCAACAA	AGATTTAGCATATTTATGGAAGACTTG	AGATTTAGCATATTTATGGAAGACTTT	GGCATTGGAGAACACTACAG	CGAAATTGAGCAGACAGTGG	CGAAATTGAGCAGACAGTGA	CCAACCAACGTTCGATATAGG	CTGTGCCCTCGAACTCG	CTGTGCCCTCGAACTCA	GCAACTGTAGCAGTGCAAA	GATGCTGCTGTTTCCACCA	GATGCTGCTGTTTCCACCC	TGGGATGAGATTCTGCTCT	TGCAAGGGTATTTTAGACAATACC	TGCAAGGGTATTTTAGACAATACA	GTAAAAAATTGCTTTAACATTATGGTTTTG	CTTGCACACAAATAAAATAAACTAAATC	CTTGCACACAAATAAAATAAACTAAATG	GGTTGATGTAACACCGTAGAC
Contig in C. florida	6	6	6	10	10	10	0	0	0	0	0	0	0	0	0	8	8	8	0	0	0
FP1, FP2, or RP	FP1	FP2	RP	FP1	FP2	RP	FP1	FP2	RP	FP1	FP2	RP	FP1	FP2	RP	FP1	FP2	RP	FP1	FP2	RP
Final name	Ck645-FP1	Ck645-FP2	Ck645-RP	Ck2389-FP1	Ck2389-FP2	Ck2389-RP	Ck19201-FP1	Ck19201-FP2	Ck19201-RP	Ck22353-FP1	Ck22353-FP2	Ck22353-RP	Ck34939-FP1	Ck34939-FP2	Ck34939-RP	Ck35959-FP1	Ck35959-FP2	Ck35959-RP	Ck41495-FP1	Ck41495-FP2	Ck41495-RP

## Sheet: Sheet2
Direction	Amplicon length	(without the FP	tail sequences)	GC content (%)	Tm	Final sequence w fluorophore quencher sequence	Sequence	Contig in C. florida	FP1, FP2, or RP	Final name
R	75			47.6	60	GAAGGTGACCAAGTTCATGCTGATAACTGGTTAACGCTCAGCT	GATAACTGGTTAACGCTCAGCT	6	FP1	Ck645-FP1
R	75			47.6	60	GAAGGTCGGAGTCAACGGATTGATAACTGGTTAACGCTCAGCA	GATAACTGGTTAACGCTCAGCA	6	FP2	Ck645-FP2
R	75			45	60	GACTGGAAGCATACCAACAA	GACTGGAAGCATACCAACAA	6	RP	Ck645-RP
F	88			26.9	60	GAAGGTGACCAAGTTCATGCTAGATTTAGCATATTTATGGAAGACTTG	AGATTTAGCATATTTATGGAAGACTTG	10	FP1	Ck2389-FP1
F	88			26.9	60	GAAGGTCGGAGTCAACGGATTAGATTTAGCATATTTATGGAAGACTTT	AGATTTAGCATATTTATGGAAGACTTT	10	FP2	Ck2389-FP2
F	88			50	60	GGCATTGGAGAACACTACAG	GGCATTGGAGAACACTACAG	10	RP	Ck2389-RP
F	78			47.4	60	GAAGGTGACCAAGTTCATGCTCGAAATTGAGCAGACAGTGG	CGAAATTGAGCAGACAGTGG	0	FP1	Ck19201-FP1
F	78			47.4	60	GAAGGTCGGAGTCAACGGATTCGAAATTGAGCAGACAGTGA	CGAAATTGAGCAGACAGTGA	0	FP2	Ck19201-FP2
F	78			47.6	60	CCAACCAACGTTCGATATAGG	CCAACCAACGTTCGATATAGG	0	RP	Ck19201-RP
F	121			64.7	62	GAAGGTGACCAAGTTCATGCTCTGTGCCCTCGAACTCG	CTGTGCCCTCGAACTCG	0	FP1	Ck22353-FP1
F	121			58.8	61	GAAGGTCGGAGTCAACGGATTCTGTGCCCTCGAACTCA	CTGTGCCCTCGAACTCA	0	FP2	Ck22353-FP2
F	121			47.4	61	GCAACTGTAGCAGTGCAAA	GCAACTGTAGCAGTGCAAA	0	RP	Ck22353-RP
R	92			55.6	60	GAAGGTGACCAAGTTCATGCTGATGCTGCTGTTTCCACCA	GATGCTGCTGTTTCCACCA	0	FP1	Ck34939-FP1
R	92			55.6	60	GAAGGTCGGAGTCAACGGATTGATGCTGCTGTTTCCACCC	GATGCTGCTGTTTCCACCC	0	FP2	Ck34939-FP2
R	92			47.4	60	TGGGATGAGATTCTGCTCT	TGGGATGAGATTCTGCTCT	0	RP	Ck34939-RP
F	59			37.5	61	GAAGGTGACCAAGTTCATGCTTGCAAGGGTATTTTAGACAATACC	TGCAAGGGTATTTTAGACAATACC	8	FP1	Ck35959-FP1
F	59			33.3	61	GAAGGTCGGAGTCAACGGATTTGCAAGGGTATTTTAGACAATACA	TGCAAGGGTATTTTAGACAATACA	8	FP2	Ck35959-FP2
F	59			23.3	61	GTAAAAAATTGCTTTAACATTATGGTTTTG	GTAAAAAATTGCTTTAACATTATGGTTTTG	8	RP	Ck35959-RP
F	83			22.2	60	GAAGGTGACCAAGTTCATGCTCTTGCACACAAATAAAATAAACTAAATC	CTTGCACACAAATAAAATAAACTAAATC	0	FP1	Ck41495-FP1
F	83			22.2	60	GAAGGTCGGAGTCAACGGATTCTTGCACACAAATAAAATAAACTAAATG	CTTGCACACAAATAAAATAAACTAAATG	0	FP2	Ck41495-FP2
F	83			47.6	60	GGTTGATGTAACACCGTAGAC	GGTTGATGTAACACCGTAGAC	0	RP	Ck41495-RP

## Sheet: Sheet3
Final name	FP1, FP2, or RP	Contig in C. florida	Sequence	Final sequence w fluorophore quencher sequence	Tm	GC content (%)	Amplicon length	Direction
Ck645-FP1	FP1	6	GATAACTGGTTAACGCTCAGCT	GAAGGTGACCAAGTTCATGCTGATAACTGGTTAACGCTCAGCT	60	47.6	75	R
Ck645-FP2	FP2	6	GATAACTGGTTAACGCTCAGCA	GAAGGTCGGAGTCAACGGATTGATAACTGGTTAACGCTCAGCA	60	47.6	75	R
Ck645-RP	RP	6	GACTGGAAGCATACCAACAA	GACTGGAAGCATACCAACAA	60	45	75	R
Ck2389-FP1	FP1	10	AGATTTAGCATATTTATGGAAGACTTG	GAAGGTGACCAAGTTCATGCTAGATTTAGCATATTTATGGAAGACTTG	60	26.9	88	F
Ck2389-FP2	FP2	10	AGATTTAGCATATTTATGGAAGACTTT	GAAGGTCGGAGTCAACGGATTAGATTTAGCATATTTATGGAAGACTTT	60	26.9	88	F
Ck2389-RP	RP	10	GGCATTGGAGAACACTACAG	GGCATTGGAGAACACTACAG	60	50	88	F
Ck19201-FP1	FP1	0	CGAAATTGAGCAGACAGTGG	GAAGGTGACCAAGTTCATGCTCGAAATTGAGCAGACAGTGG	60	47.4	78	F
Ck19201-FP2	FP2	0	CGAAATTGAGCAGACAGTGA	GAAGGTCGGAGTCAACGGATTCGAAATTGAGCAGACAGTGA	60	47.4	78	F
Ck19201-RP	RP	0	CCAACCAACGTTCGATATAGG	CCAACCAACGTTCGATATAGG	60	47.6	78	F
Ck22353-FP1	FP1	0	CTGTGCCCTCGAACTCG	GAAGGTGACCAAGTTCATGCTCTGTGCCCTCGAACTCG	62	64.7	121	F
Ck22353-FP2	FP2	0	CTGTGCCCTCGAACTCA	GAAGGTCGGAGTCAACGGATTCTGTGCCCTCGAACTCA	61	58.8	121	F
Ck22353-RP	RP	0	GCAACTGTAGCAGTGCAAA	GCAACTGTAGCAGTGCAAA	61	47.4	121	F
Ck34939-FP1	FP1	0	GATGCTGCTGTTTCCACCA	GAAGGTGACCAAGTTCATGCTGATGCTGCTGTTTCCACCA	60	55.6	92	R
Ck34939-FP2	FP2	0	GATGCTGCTGTTTCCACCC	GAAGGTCGGAGTCAACGGATTGATGCTGCTGTTTCCACCC	60	55.6	92	R
Ck34939-RP	RP	0	TGGGATGAGATTCTGCTCT	TGGGATGAGATTCTGCTCT	60	47.4	92	R
Ck35959-FP1	FP1	8	TGCAAGGGTATTTTAGACAATACC	GAAGGTGACCAAGTTCATGCTTGCAAGGGTATTTTAGACAATACC	61	37.5	59	F
Ck35959-FP2	FP2	8	TGCAAGGGTATTTTAGACAATACA	GAAGGTCGGAGTCAACGGATTTGCAAGGGTATTTTAGACAATACA	61	33.3	59	F
Ck35959-RP	RP	8	GTAAAAAATTGCTTTAACATTATGGTTTTG	GTAAAAAATTGCTTTAACATTATGGTTTTG	61	23.3	59	F
Ck41495-FP1	FP1	0	CTTGCACACAAATAAAATAAACTAAATC	GAAGGTGACCAAGTTCATGCTCTTGCACACAAATAAAATAAACTAAATC	60	22.2	83	F
Ck41495-FP2	FP2	0	CTTGCACACAAATAAAATAAACTAAATG	GAAGGTCGGAGTCAACGGATTCTTGCACACAAATAAAATAAACTAAATG	60	22.2	83	F
Ck41495-RP	RP	0	GGTTGATGTAACACCGTAGAC	GGTTGATGTAACACCGTAGAC	60	47.6	83	F
