# Supplementary material for: Genetic diversity analysis of big-bracted dogwood (Cornus florida and C. kousa) cultivars, interspecific hybrids, and wild-collected accessions using RADseq
Source: PLoS One. 2024 Jul 25;19(7):e0307326. doi: 10.1371/journal.pone.0307326 (PMC11271954; doi:10.1371/journal.pone.0307326)
Supplement: S4 Table — (XLSX) [file pone.0307326.s009.xlsx]

## Sheet: Sheet1
	Df	Sum of Squares	Variance Component	Proportion of Variation
Between ssp.	1	38230.8	497.8	53.92
Between individuals within ssp.	74	37202.9	77.38	8.38
Within individuals	76	26446.4	347.98	37.69
Total	151	101880	923.16	100
