# Supplementary material for: Genetic diversity analysis of big-bracted dogwood (Cornus florida and C. kousa) cultivars, interspecific hybrids, and wild-collected accessions using RADseq
Source: PLoS One. 2024 Jul 25;19(7):e0307326. doi: 10.1371/journal.pone.0307326 (PMC11271954; doi:10.1371/journal.pone.0307326)
Supplement: S5 Table — Dyads from triads already deemed significant were excluded. (XLSX) [file pone.0307326.s010.xlsx]

## Sheet: Sheet1
Possible Parent	Possible Progeny	Pohl value	Pedigree evidence	Notes
Ck Blue Shadow	Ck Melissas Mountain Snowfall	0.0034	Yes	Possibility based on suspected pedigree (Blue shadow is parent)
H3DR11P29	Ck H3G2R04P29 (RUT 18-15)	0.0048	Yes
Ck Ticknors Choice	Ck Summer Majesty USNA	0.005	Unknown	Ticknors choice was selcted in Aurora, Oregon by an OSU researcher Robert Ticknor and Summer majesty was selected by Mitsch Nursery of Aurora, Oregon, either could be the parent
Ck H3DR05P13	Ck H3G2R15P31 (RUT 19-45)	0.0055	Yes
Ck National	Ck Simpson #1	0.0057	Unknown	An artifact of them having a large proportion of heterozygous loci? Either could be parent
Ck Blue Shadow	Ck Pams Mountain Bouquet	0.0058	Yes	possibility based on suspected pedigree (Blue shadow is parent)
Cx KN 144-2 Rosy Teacups	Ck H3DR03P07 (Watermelon)	0.0059	Yes
H3DR11P29	Ck H3DR08P01 (RUT 18-13)	0.007	Yes
Ck Ticknors Choice	Ck Bodnant Form	0.0074	Unknown	Ticknors Choice was selcted in Aurora oregon by an OSU researcher Robert Ticknor and Bodnant form has no information on its origins, either could be the parent
Ck K2	KFN36-1	0.0076	Unknown	Even though it is called KFN, it is actually 100% Kousa. The accession notes state that it could have been OP by a kousa
Ck Benifuji	Ck k185-20	0.0082	Yes
Ck Satomi	Ck d-78	0.0086	Unknown	Possibility based on NJ tree, but no information for D-78
Ck Simpson #1	Ck Avalanche	0.0087	Unknown	An artifact of them having a large proportion of heterozygous loci? Either could be parent
Ck Benifuji	Ck d-79	0.0094	Yes
Ck National	Ck Avalanche	0.0095	Unknown	An artifact of them having a large proportion of heterozygous loci? Either could be parent
Ck H3DR04P03	Ck H3G2R10P71 (RUT 19-38)	0.0098	Yes
